# Supplementary material for: Salt Stress Differentially Affects the Primary and Secondary Metabolism of Peppers (Capsicum annuum L.) According to the Genotype, Fruit Part, and Salinity Level
Source: Plants (Basel). 2022 Mar 23;11(7):853. doi: 10.3390/plants11070853 (PMC9003448; doi:10.3390/plants11070853)
Supplement: Supplementary file 1 [file plants-11-00853-s001.zip]

Archive with 1 entries (1 files):
- plants-1630530-supplementary.pdf
